# Supplementary material for: Lipidomics Approach Reveals the Effects of Physical Refining Processes on the Characteristic Fatty Acids and Physicochemical Indexes of Safflower Seed Oil and Flaxseed Oil
Source: Foods. 2025 Aug 16;14(16):2845. doi: 10.3390/foods14162845 (PMC12386158; doi:10.3390/foods14162845)
Supplement: Supplementary file 1 [file foods-14-02845-s001.zip]

Archive with 1 entries (1 files):
- foods-3792039-supplementary.pdf
